# Supplementary material for: Developed and Validated Capillary Isotachophoresis Method for the Rapid Determining Organic Acids in Children’s Saliva
Source: Molecules. 2023 Jan 21;28(3):1092. doi: 10.3390/molecules28031092 (PMC9920431; doi:10.3390/molecules28031092)
Supplement: Supplementary file 1 [file molecules-28-01092-s001.zip]

Archive with 1 entries (1 files):
- molecules-2073060-supplementary.xlsx
