# Supplementary material for: Developed and Validated Capillary Isotachophoresis Method for the Rapid Determining Organic Acids in Children’s Saliva
Source: Molecules. 2023 Jan 21;28(3):1092. doi: 10.3390/molecules28031092 (PMC9920431; doi:10.3390/molecules28031092)
Supplement: Supplementary file 1 [file molecules-28-01092-s001.zip › molecules-2073060-supplementary.xlsx]

## Sheet: RGB - Iwanek
	Isotachophoresis															Auxiliary column
				w=4				w=4				w=2
	REDNESS (analytical performance)		W=1	Precision (RSD)				Recovery				LOD				0.850687
	CS:	0.850687	LAV=33.3	0.15				0.7				0.60 mg/L
			LSV=66.6	0.05				0.9				0.05 mg/L
			Result	3.2%				100.5%				0.13 mg/L
			Score (0-100)	90	90	90	90	100	100	100	100	55	55
				w=4				w=4				w=2
	GREENNESS (safety and eco-friendliness)		W=1	Number of chemicals				Toxicity of chemicals				Energy consumption per single separation				0.686161
	CS:	0.686161	LAV=33.3	20 different reagents				40 hazard pictograms				1 kWh
			LSV=66.6	10 different reagents				10 hazard pictograms				0.5 kWh
			Result	11 different reagents				16 hazard pictograms				0.06 kWh
			Score (0-100)	65	65	65	65	60	60	60	60	100	100
				w=4				w=4				w=2
	BLUENESS (productivity / practical effectiveness)		W=1	Sample collection and preparation time				Cost of reagents				Analysis time				0.817725
	CS:	0.817725	LAV=33.3	180 min				1500 Euro				60 min
			LSV=66.6	60 min				700 Euro				20 min
			Result	35 min				600 Euro				25 min
			Score (0-100)	100	100	100	100	75	75	75	75	65	65
	FINAL COLOR:			REDNESS		GREENNESS		BLUENESS		BRILLIANCE (MB):		0.781509
	WHITE			≥33.3%	≥66.6%	≥33.3%	≥66.6%	≥33.3%	≥66.6%
				yes	yes	yes	yes	yes	yes
	Short annotation: 78,2white			Long annotation: 78,2white(85,1/1red-68,6/1green-81,8/1blue)
	Instructions
	Step 1. Rank the three primary attributes, i.e. R – analytical performance, G – safety/eco-friendliness, and B – productivity/practical effectiveness, according to their subjective importance, by assigning individual W values. You can do it by removing the whole surplus rows from the template worksheet.
	Step 2. Select the criteria according to which the method will be evaluated for the three primary attributes. The choice of at least 3 key criteria is advised, to keep the format simple and to include various method aspects.
	Step 3. Rank the importance of the selected criteria by assigning them individual w values within each attribute. Their sum should be 10 (according to the format used in the template worksheet). Merge the appropriate rows and columns to represent every criterion by one cell. The size of the merged cells results from their W values (vertical dimension) and w values (horizontal dimension).
	Step 4. Define the “lowest acceptable value – LAV” and “lowest satisfactory value – LSV” for each criterion, the stipulated thresholds helpful in a critical evaluation of your method.
	Step 5. Write down the values reached by the method evaluated in each criterion in the cells denoted as “Result”. Preferably, all values should be determined experimentally or directly calculated with high accuracy, nevertheless, it is also acceptable to perform some approximations or predictions if accurate data are lacking. Such eventuality should be clearly indicated in a evaluation’s descript…
	Step 6. Critically evaluate your method by assigning the value from the range 0-100 to each criterion. Use previously selected LAV and LSV as reference points. Write down the values in the cells denoted as “Score” in each column. For instance, if w for given criterion is 3, write down the same score 3 times.
	Step 7. Use the appropriate coloring of the individual rectangles: black for score<33.3, gray for score <66.6 but ≥33.3, and red, green or blue for score ≥66.6 (in the template worksheet the corresponding cells are conditionally formatted, so this step should not require any input from the user).
	Step 8. Read the algorithm’s outcomes: the final quantitative measure of the method’s adequacy, i.e. the method brilliance (MB), its qualitative evaluation – the final color, and the CS values for each primary attribute.
	Evaluation is done ! Copy the tables to your report / publication. If you are satisfied, recommend this model to your colleagues.

## Sheet: RGB - Schulz
	UPLC - MS/MS															Auxiliary column
				w=4				w=4				w=2
	REDNESS (analytical performance)		W=1	Precision (RSD)				Recovery				LOD				0.592305
	CS:	0.592305	LAV=33.3	0.15				0.7				0.60 mg/L
			LSV=66.6	0.05				0.9				0.05 mg/L
			Result	8.02%				75.1%				0.01 mg/L
			Score (0-100)	60	60	60	60	45	45	45	45	100	100
				w=4				w=4				w=2
	GREENNESS (safety and eco-friendliness)		W=1	Number of chemicals				Toxicity of chemicals				Energy consumption per single separation				0.492719
	CS:	0.492719	LAV=33.3	20 different reagents				40 hazard pictograms				1 kWh
			LSV=66.6	10 different reagents				10 hazard pictograms				0.5 kWh
			Result	18 different reagents				25 hazard pictograms				0.59 kWh
			Score (0-100)	40	40	40	40	55	55	55	55	60	60
				w=4				w=4				w=2
	BLUENESS (productivity / practical effectiveness)		W=1	Sample collection and preparation time				Cost of reagents				Analysis time				0.534781
	CS:	0.534781	LAV=33.3	180 min				1500 Euro				60 min
			LSV=66.6	60 min				700 Euro				20 min
			Result	95 min				1280 Euro				30 min
			Score (0-100)	60	60	60	60	45	45	45	45	60	60
	FINAL COLOR:			REDNESS		GREENNESS		BLUENESS		BRILLIANCE (MB):		0.538402
	COLORLESS (GRAY)			≥33.3%	≥66.6%	≥33.3%	≥66.6%	≥33.3%	≥66.6%
				yes	no	yes	no	yes	no
	Short annotation: 53,8colorless (gray)			Long annotation: 53,8colorless (gray)(59,2/1red-49,3/1green-53,5/1blue)
	Instructions
	Step 1. Rank the three primary attributes, i.e. R – analytical performance, G – safety/eco-friendliness, and B – productivity/practical effectiveness, according to their subjective importance, by assigning individual W values. You can do it by removing the whole surplus rows from the template worksheet.
	Step 2. Select the criteria according to which the method will be evaluated for the three primary attributes. The choice of at least 3 key criteria is advised, to keep the format simple and to include various method aspects.
	Step 3. Rank the importance of the selected criteria by assigning them individual w values within each attribute. Their sum should be 10 (according to the format used in the template worksheet). Merge the appropriate rows and columns to represent every criterion by one cell. The size of the merged cells results from their W values (vertical dimension) and w values (horizontal dimension).
	Step 4. Define the “lowest acceptable value – LAV” and “lowest satisfactory value – LSV” for each criterion, the stipulated thresholds helpful in a critical evaluation of your method.
	Step 5. Write down the values reached by the method evaluated in each criterion in the cells denoted as “Result”. Preferably, all values should be determined experimentally or directly calculated with high accuracy, nevertheless, it is also acceptable to perform some approximations or predictions if accurate data are lacking. Such eventuality should be clearly indicated in a evaluation’s descript…
	Step 6. Critically evaluate your method by assigning the value from the range 0-100 to each criterion. Use previously selected LAV and LSV as reference points. Write down the values in the cells denoted as “Score” in each column. For instance, if w for given criterion is 3, write down the same score 3 times.
	Step 7. Use the appropriate coloring of the individual rectangles: black for score<33.3, gray for score <66.6 but ≥33.3, and red, green or blue for score ≥66.6 (in the template worksheet the corresponding cells are conditionally formatted, so this step should not require any input from the user).
	Step 8. Read the algorithm’s outcomes: the final quantitative measure of the method’s adequacy, i.e. the method brilliance (MB), its qualitative evaluation – the final color, and the CS values for each primary attribute.
	Evaluation is done ! Copy the tables to your report / publication. If you are satisfied, recommend this model to your colleagues.

## Sheet: DATA
SCHULZ		Nominal concentration [nmol/mL]						Nominal concentration [mmol/L]				Nominal concentration [mg/L]
		1	10	100	RSD [%]	LOD [nmol/mL]		0.001	0.01	0.1
Acetic	Found concentration	< LLOQ	8.48	62.55	4.31	0.12		< LLOQ	0.00848	0.06255		< LLOQ	0.509224	3.75613
	± SD		3.65	1.3		0.007206
	Recovery (%)		84.8	62.5
Propionic	Found concentration	0.74	8.05	64.41	8.41	0.12		0.00074	0.00805	0.06441		0.0548192	0.596344	4.77149
	± SD	0.03	1.68	1.62		0.0088896
	Recovery (%)	74.5	80.5	64.4
Butyric	Found concentration	0.62	7.79	75.1	10.04	0.12		0.00062	0.00779	0.0751		0.0546282	0.686377	6.61706
	± SD	0.05	0.76	4.3		0.0105732
	Recovery (%)	62.5	77.9	75.1
Lactic	Found concentration	7.73	19.88	57.27	7.63	0.12		0.00773	0.01988	0.05727		0.696318	1.79079	5.15888
	± SD	1900-01-11 19:40:48	17.08	1.73		0.0108096
	Recovery (%)	772.8	198.8	57.3
		RSD [%]	Recovery [%]	LOD [nmol/mL]	LOD [mg/L]
		8.02	75.1	0.12	0.0097314
IWANEK	Concentration [mg/L]	Recovery [%] level 1	Recovery [%] level 2	RSD [%]	LOQ	LOD
Formic	7.5	107	97	5	0.39	0.13
Lactic	6	90	75	4.9	0.78	0.26
Acetic	502	97	106	1.5	0.05	0.0166667
Propionic	64	110	105	3.2	0.39	0.13
Butyric	5.7	100	101	1.9	1.56	0.52
		RSD [%]	Recovery [%]	LOD [mg/L]
		3.2	100.5	0.13
Mmol	[g/mol]
Formic	46.03
Lactic	90.08
Acetic	60.05
Propionic	74.08
Butyric	88.11
SAMPLE COLLECTION AND PREPARATION						REAGENTS
						Name	Pictograms			Price (Euro)		Name	Pictograms			Price (Euro)
SCHULZ						3-nitrophenylhydrazine	harmful			55		pig gastric muciny type III				140		acetic acid	flammable	corrosive		25
time [min]	step					N-(3-dimethylaminopropyl)-N'-ethylcarbodiimide	corrosive	toxic	carcinogen	180		proteose peptone				70		propionic acid	flammable	corrosive	harmful	55
30	cleaning teeth before sampling					pyridine	harmful	flammable		90		trypticase peptone				55		butyric acid	corrosive	harmful		20
2	sampling (spitting into sterile tubes)					acetonitrile	harmful	flammable		95		yeast extract				20		lactic acid	corrosive			40
23	centrifugation					13C6-3-Nitrophenylhydrazine	harmful			55		KCl	oxidize	harmful		30		TOTAL
30	incubation					ammonium acetate solution				50		haemin				35		PRICE	1280
10	other steps					formic acid	corrosive	toxic	flammable	30		menadione	harmful	carcinogen	toxic to aquatic enviornment	70		PICTOGRAMS	25
95	total sample preparation time											urea				80		CHEMICALS	18
												arginine				85
IWANEK						Name	Pictograms			Price (Euro)		Name	Pictograms			Price (Euro)
time [min]	step					methylhydroxyethylcellulose				45		formic acid	flammable	toxic	corrosive	35
5	chewing cotton swab					alanine				130		lactic acid	corrosive			40
10	centrifugation					histidine				130		acetic acid	flammable	corrosive		25		TOTAL
5	filtration					epsilon-aminocaproic acid	harmful			60		propionic acid	flammable	corrosive	harmful	55		PRICE	600
15	other steps (prior to analysis, samples were thawed, diluted and filtered)					HCl	harmful	corrosive		35		butyric acid	corrosive	harmful		20		PICTOGRAMS	16
35	total sample preparation time					caproic acid	corrosive	toxic		25								CHEMICALS	11
* Energy consumption has been estimated based on data pending publication.
** Prices of reagents have been estimated on the basis of the Sigma-Aldrich catalogue.
